# Supplementary material for: Inhibition of Lysine 63 Ubiquitination Prevents the Progression of Renal Fibrosis in Diabetic DBA/2J Mice
Source: Int J Mol Sci. 2021 May 14;22(10):5194. doi: 10.3390/ijms22105194 (PMC8157080; doi:10.3390/ijms22105194)
Supplement: Supplementary file 1 [file ijms-22-05194-s001.zip]

Archive with 1 entries (1 files):
- ijms-1231208-supplementary.pdf
